# Supplementary material for: Balancing competing effects of tissue growth and cytoskeletal regulation during Drosophila wing disc development
Source: Nat Commun. 2024 Mar 20;15:2477. doi: 10.1038/s41467-024-46698-7 (PMC10954670; doi:10.1038/s41467-024-46698-7)
Supplement: Supplementary file 14 — Source Data [file 41467_2024_46698_MOESM14_ESM.zip]

Archive with 2 entries (2 files):
- 390441_3_data_set_8742604_s9nm7p.xlsx
- 390441_3_data_set_8742605_s9nm7w.zip
