# Supplementary material for: Balancing competing effects of tissue growth and cytoskeletal regulation during Drosophila wing disc development
Source: Nat Commun. 2024 Mar 20;15:2477. doi: 10.1038/s41467-024-46698-7 (PMC10954670; doi:10.1038/s41467-024-46698-7)
Supplement: Supplementary file 14 — Source Data [file 41467_2024_46698_MOESM14_ESM.zip › 390441_3_data_set_8742604_s9nm7p.xlsx]

## Sheet: Figure 1
Subfigure	Experimental analysis files	Simulation data	Raw data
Figure 1(i-ii)	data-ncomm/experimentalData/Figure1/Figure1_i_ii	N/A	Available on request
Figure 1 iii	data-ncomm/experimentalData/Figure1/Figure1_iii	N/A	Available on request

## Sheet: Figure 2
Subfigure	Experimental analysis files	Simulation data	Raw experimental data
Figure 2A,B	data-ncomm/experimentalData/Figure2A_B	N/A	Available on request
Figure2C-top	data-ncomm/experimentalData/Figure2C_curvature	N//A	Available on request
Figure2C-bottom	data-ncomm/experimentalData/Figure2C_height	N/A	Available on request
Figure2D	data-ncomm/experimentalData/Figure2D	N/A	Available on request
Figure2E	data-ncomm/experimentalData/Figure2E	N/A	Available on request
Figure2E'	data-ncomm/experimentalData/Figure2Ep	N/A	Available on request
Figure2G	data-ncomm/experimentalData/Figure2G	N/A	Available on request
Figure2H	data-ncomm/experimentalData/Figure2H	N/A	Available on request

## Sheet: Figure 3
Subfigure	Experimental analysis files	Simulation data	Raw data
Figure 3A,B,A',B;	data-ncomm/experimentalData/Figure2A_B	N/A	Available on request
Figure3A",B"	data-ncomm/experimentalData/Figure3A	N/A	N/A
Figure 3C	N/A	data-ncomm/simulationData/Fig_3_miscData	N/A
Figure 3D	data-ncomm/experimentalData/Figure3D_ii	data-ncomm/simulationData/Fig_3_miscData	Available on request
Figure 3E	N/A	data-ncomm/simulationData/Fig_3_miscData	N/A
Figure 3F	data-ncomm/experimentalData/Figure3F_H	N/A	Available on request
Figure 3G	data-ncomm/experimentalData/Figure3G	N/A	Available on request
Figure 3H	data-ncomm/experimentalData/Figure3F_H	N/A	Available on request

## Sheet: Figure 4
Subfigure	Experimental analysis files	Simulation data	Raw data
Figure 4A	data-ncomm/experimentalData/Figure4A	data-ncomm/simulationData/Fig_4_miscData	Available on request
Figure 4BC	N/A	N/A	Available on request
Figure 4D	data-ncomm/experimentalData/Figure4D	N/A	Available on request
Figure 4EF	data-ncomm/experimentalData/Figure4F	data-ncomm/simulationData/Fig_4_miscData	Available on request
Figure 4G	N/A	data-ncomm/simulationData/Fig_4_miscData	N/A

## Sheet: Figure 5
Subfigure	Experimental analysis files	Simulation data	Raw data
Figure 5A	data-ncomm/experimentalData/Figure5A	N/A	Available on request
Figure 5B	data-ncomm/experimentalData/Figure5B	N/A	Available on request
Figure 5C	N/A	data-ncomm/simulationData/Fig_5_miscData	N/A
Figure 5D	data-ncomm/experimentalData/Figure5D	N/A	Available on request

## Sheet: Figure 6
Subfigure	Experimental analysis files	Simulation data	Raw data
Figure 6A	N/A	data-ncomm/simulationData/Fig_6_miscData	N/A
Figure 6B	data-ncomm/experimentalData/Figure6B	N/A	N/A

## Sheet: Figure 7
Subfigure	Experimental analysis files	Simulation data	Raw data
Figure A,B,D,E,G,I,J,K,L	N/A	N/A	Available on request
Figure 7C, H, M	data-ncomm/experimentalData/Figure7_C_H_M	N/A	Available on request
Figure 7F	data-ncomm/experimentalData/Figure7F_(i-iii)	N/A	Available on request
Figure 7M	data-ncomm/experimentalData/Figure7M	N/A	Available on request
Figure 7N	data-ncomm/experimentalData/Figure7N	N/A	Available on request

## Sheet: Figure 8
Subfigure	Experimental analysis files	Simulation data	Raw data
Figure 8A	data-ncomm/experimentalData/Figure8A	data-ncomm/simulationData/Fig_8_miscData	Available on request
Figure 8B	data-ncomm/experimentalData/Figure8Bi-iv	data-ncomm/simulationData/Fig_8_miscData	N/A
